# Supplementary material for: Determinants of late detection and advanced-stage diagnosis of breast cancer in Nigeria
Source: PLoS One. 2021 Nov 3;16(11):e0256847. doi: 10.1371/journal.pone.0256847 (PMC8565753; doi:10.1371/journal.pone.0256847)
Supplement: S1 Data — (XLSX) [file pone.0256847.s001.xlsx]

## Sheet: July 2021 advancedstage and det
edu	religion	marital	age	sude	sizenotice	sizecurrent	premorbid	noofhosp	pastorfirst	alfafirst	nativefirst	infosource	knowtxmalig	knowpersonmalig	outcomemaligknow	distance	whycome	concern1	concern2	concern3	knowbcbefore	knowtxbefore	sbescore	knowtxscore	knowpersonscore	aware	knowoutcomescore	knowledgescore
			#NULL!		#NULL!	#NULL!		#NULL!								#NULL!							#NULL!	#NULL!	#NULL!	#NULL!	#NULL!	#NULL!
	christian	Married	43	Left	6	6	visit doctor	1	yes			school	removal of breast	yes	somewell some dead	#NULL!					yes	yes	0	1	1	0.5	1	2
	muslim		49		3	3		#NULL!				school	removal of breast	yes	dead	#NULL!					yes	yes	1	1	1	0.5	0	2
tertiary	christian	Married	51	Right	8	6	selfmedicate	1				socialmedia	removal of breast	no		30					yes	yes	1	1	0	0.5	0	2
	muslim	Married	34	Left	4	4	use herbs	1					removal of breast	no		120	not getting better				yes	no	1	1	0	0.5	0	2
Primary	christian		27	Left	5	10	visit chemist	3				noinfo	dontknow	no		240	referred	expensive			no	no	0	0	0	0	0	0
secondary	muslim	Married	30		2	4	visit doctor	1				neighbours	dontknow	no		15	referred	expensive	mutllation		yes	no	0	0	0	0.5	0	1
Primary	muslim	Married	41	Right	2	10	use herbs	2				hospital	dontknow			120	referred	expensive			yes	no	0	0	0	0.5	0	1
tertiary	christian		35		3	6	visit hospital	2				socialmedia	depends on type	yes	dont know	#NULL!	15	death from treatment	fertility	conflicting statements	yes	no	1	1	1	0.5	0	2
tertiary	christian		35		#NULL!	#NULL!	visit hospital	2				socialmedia	depends on type	yes	dont know	#NULL!	15	death from treatment	fertility	conflicting statements	yes	no	1	1	1	0.5	0	2
Primary		widow	62		1	20	visit chemist	4				neighbours	none	no		30	not getting better	expensive			yes	no	0	0	0	0.5	0	1
Primary	muslim	Single	26	Left	10	20	selfmedicate	1				noinfo	dontknow			0	not getting better	stressful	expensive		no	no	0	0	0	0	0	0
		Married	72		2	6	visit chemist	2			no	friends	dontknow			0	referred	stressful			yes		0	0	0	0.5	0	1
no	muslim	widow	72	Left	3	4	visit doctor	2				friends		no		5	referred				yes		0	0	0	0.5	0	1
no	christian	widow	78	Left	3	6	visit hospital	1				church				53	self decision	surgery			yes		0	0	0	0.5	0	1
secondary	muslim	Married	41	Left	4	6	visit doctor	2				Television	dontknow	yes	dead	90	referred	People dont survive			yes	no	1	0	1	0.5	0	2
	muslim	Married	53	Left	5	5	nurse	2				friends	dontknow	yes	dead	10	referred	afraidofdeath			no	no	0	0	1	0	0	2
no	muslim		60	Left	4	8	visit chemist	1								10	referred						0	0	0	0	0	0
no	christian	widow	60	Left	3	6	visit chemist	1				neighbours	removal of lump			30	referred	wounddont heal			yes	yes	0	0	0	0.5	0	2
no	christian	widow	76	Left	2	10	observe	2	yes			Radio	chemotherapy			10	referred				yes		0	1	0	0.5	0	2
	christian	Married	46	Left	3	5	visit hospital	1	no			Radio	chemotherapy	yes	alive and well	#NULL!	referred				yes		0	1	1	0.5	1	2
			52		3	3	visit doctor	0				Radio				#NULL!	self decision	expensive					1	0	0	0	0	2
		Married	30		2	7	visit doctor	2				hospital				#NULL!	referred	stressful	expensive		no		0	0	0	0	0	0
	christian	Married	46	Right	4	6	visit pharmacist	2			no	healthtalk		yes	somewell some dead	#NULL!	advicerelation				yes		0	0	1	0.5	1	2
	christian	Married	64		3	10	visit hospital	1	no			Radio				0		loss of breast	expensive		yes		0	0	0	0.5	0	1
tertiary	muslim	Married	43	Right	1	1	visit hospital	1				friends	removal of breast	yes	somewell some dead	45	referred				yes	yes	1	1	1	0.5	1	2
tertiary	muslim	Married	53		2	2	visit doctor	1				Radio	removal of breast	no		10	referred				yes	yes	0	1	0	0.5	0	2
Primary	muslim	widow	50	Left	6	14	visit hospital	4			no	dont remember				#NULL!					yes		0	0	0	0.5	0	1
			64	Left	5	5	visit hospital	2				Television				#NULL!	referred				yes		0	0	0	0.5	0	1
no	christian	Married	80	Right	4	16	visit hospital	1	no			Television				#NULL!	advicerelation				yes		0	0	0	0.5	0	1
	muslim	Married	54	Left	5	12	visit doctor	1								#NULL!	referred				no		0	0	0	0	0	0
no	muslim	Married	38	Left	5	5	nurse	2				Radio		no		60					yes		1	0	0	0.5	0	2
no	muslim		64	Right	8	16	use herbs	2								45	referred				no		0	0	0	0	0	0
tertiary	christian	Married	50	Left	5	5	selfmedicate	2				Radio	operation	yes	dead	30	referred	mutllation			yes	yes	0	1	1	0.5	0	2
	christian	Married	51	Left	4	14	visit hospital	2	no		no		removal of breast			60	referred	expensive			yes		0	1	0	0.5	0	2
tertiary	christian	Married	46	Right	2	8	selfmedicate	1				Television		yes	dead	12	referred	expensive			yes	yes	0	0	1	0.5	0	2
secondary	christian	Married	42		2	14	selfmedicate	3	no		no	Radio				#NULL!					yes		0	0	0	0.5	0	1
	christian	widow	73	Left	4	8	selfmedicate	1				hospital				#NULL!	referred				yes		0	0	0	0.5	0	1
	christian	widow	73	Left	8	8	visit doctor	0	yes			hospital				#NULL!	advicerelation				yes		0	0	0	0.5	0	1
no	muslim		70	Right	4	10	selfmedicate	1								40	referred						0	0	0	0	0	0
tertiary	christian	Married	55	Left	5	0	visit doctor	1	no			friends				120	referred	stressful			yes		1	0	0	0.5	0	2
	christian	Married	55	Right	5	12	use herbs	0				neighbours				0	advice from friend				yes		0	0	0	0.5	0	1
tertiary	christian	Married	40		4	12	selfmedicate	2	yes		no	Radio				15	advice from friend				yes		1	0	0	0.5	0	2
tertiary	christian		52	Right	2	12	nurse	1			visited	healthtalk				45	not getting better	expensive			yes		0	0	0	0.5	0	1
tertiary	christian	Married	52	Left	2	6	selfmedicate	1				hospital				5					yes		1	0	0	0.5	0	2
secondary	christian	Married	41		2	20	selfmedicate	1	no		no	Radio				#NULL!	not getting better				yes		1	0	0	0.5	0	2
	christian	widow	48		4	8	selfmedicate	1	yes			socialmedia				60	not getting better				yes		0	0	0	0.5	0	1
Primary	christian	Married	67	Right	1	10	visit chemist	1	no		no	NGO				#NULL!		stressful	expensive		yes		0	0	0	0.5	0	1
tertiary	christian	Married	42	Right	3	3	visit doctor	1	no			friends		yes	alive and well	20	referred				yes		0	0	1	0.5	1	2
	muslim	Married	56	Right	2	10		1		yes		Radio				#NULL!	advicerelation				yes		0	0	0	0.5	0	1
	christian		72	Right	4	18	use holy water	3				church	removal of breast	yes	dead	#NULL!	referred	surgery			yes		0	1	1	0.5	0	2
	christian	Married	49	Right	4	8	visit hospital	1	no			hospital				#NULL!	self decision				yes		0	0	0	0.5	0	1
tertiary	muslim	Married	56	Left	4	6		1				patient	removal of breast	yes	dead	#NULL!	referred				yes	yes	0	1	1	0.5	0	2
secondary	christian	Married	38	Right	2	12	visit chemist	1	yes							5	referred				no		0	0	0	0	0	0
tertiary	christian		38	Left	4	5	selfmedicate	1				healthtalk	removal of breast			20	advice from friend				yes		1	1	0	0.5	0	2
no	muslim	Single	30	Left	2	16	selfmedicate	0			visited					#NULL!	referred	loss of breast					0	0	0	0	0	0
	christian	Married	35	Right	4	12	selfmedicate	1	no			church				5	referred	stressful	mutllation		yes		0	0	0	0.5	0	1
secondary	muslim	Married	50	Left	4	4		1								30	referred				yes		1	0	0	0.5	0	2
secondary	christian		56	Right	5	10		1						yes	dead	#NULL!		mutllation			yes		1	0	1	0.5	0	2
tertiary	muslim	Married	38		3	4	visit hospital	0				healthtalk				30	self decision				yes		1	0	0	0.5	0	2
	christian	Married	55	Right	4	8	visit doctor	1								#NULL!	referred	mutllation			no		0	0	0	0	0	0
	muslim	Married	31	Right	6	6	visit hospital	1				hospital		no		30	referred				yes		0	0	0	0.5	0	1
	muslim		50	Left	4	4	visit hospital	1				Radio				30	wanted specialist	loss of breast			yes		0	0	0	0.5	0	1
	christian	Married	51	Right	2	15	visit hospital	2	yes			Radio				#NULL!	referred				yes		0	0	0	0.5	0	1
	muslim	Married	51	Right	4	4	selfmedicate	1				Radio				5	referred	stressful			yes		0	0	0	0.5	0	1
tertiary	christian	Married	60	Left	2	4	selfmedicate	2				Radio				20	referred	loss of breast	death from mastectomy		yes		0	0	0	0.5	0	1
tertiary	christian	Married	47	Left	2	2	visit doctor	1				Radio				30	referred				yes		0	0	0	0.5	0	1
	muslim	Married	72		5	4	visit doctor	1								5					no		0	0	0	0	0	0
	christian	Married	62	Left	6	6	visit doctor	1				friends	removal of breast	yes	somewell some dead	30	advice from friend				yes		0	1	1	0.5	1	2
	muslim	Married	34		4	4	selfmedicate	1				friends	removal of breast			15	referred				yes	yes	0	1	0	0.5	0	2
	muslim	Married	54	Left	4	10	nurse	1	no			friends		yes	alive	30	advice from friend	attitude of personnel			yes		0	0	1	0.5	0	2
	christian	widow	71	Right	3	6	selfmedicate	1	yes							#NULL!	advicerelation	expensive			no		0	0	0	0	0	0
	christian	Separated	52	Right	2	14		1	yes							60	referred						0	0	0	0	0	0
no	christian	widow	80	Left	6	8	visit doctor	1								20	self decision				no		1	0	0	0	0	2
	muslim		35		0	0	visit chemist	0		yes	visited	friends	removal of breast			#NULL!	not getting better	expensive	stressful		yes		0	1	0	0.5	0	2
tertiary	christian	Married	70	Right	4	4		1				Radio				30	referred				yes		0	0	0	0.5	0	1
secondary			65		2	4	selfmedicate	1	yes			Radio	removal of breast			120	pastor advice	loss of breast			yes	yes	1	1	0	0.5	0	2
tertiary	christian	Married	56		1	4	visit doctor	1	yes			Radio		yes	dead	120		stressful			yes	yes	0	0	1	0.5	0	2
tertiary	christian	Married	39	Left	2	5	visit hospital	2				healthtalk	chemotherapy			90	advice from friend	stressful			yes	yes	1	1	0	0.5	0	2
tertiary	christian	Single	28		2	4	nurse	2	no			Radio	removal of breast			60	referred	loss of breast	stressful		yes	yes	1	1	0	0.5	0	2
Primary	christian	Married	57	Right	2	8	selfmedicate	1				healthtalk				30	wanted specialist	expensive			yes		0	0	0	0.5	0	1
no	muslim		58	Left	3	3		2				Radio		yes	dead	15	referred	expensive			yes		0	0	1	0.5	0	2
	muslim	widow	65	Left	3	6	visit doctor	#NULL!								#NULL!		expensive			no		0	0	0	0	0	0
tertiary	christian	Married	43	Right	2	10	selfmedicate	1	no							#NULL!	referred	expensive	stressful		no		0	0	0	0	0	0
secondary	christian	Married	49	Left	2	8	selfmedicate	1	yes			church				30	advice from friend				yes		0	0	0	0.5	0	1
secondary	christian	Separated	49	Left	2	4	selfmedicate	1	yes			healthtalk		yes	dead	30	referred	mutllation	stressful		yes		1	0	1	0.5	0	2
secondary	christian	Single	38	Right	2	4	visit hospital	1	yes			Television	removal of breast			15	referred	mutllation	stressful		yes	yes	0	1	0	0.5	0	2
secondary	christian	Married	42	Left	3	4	visit doctor	0								45					no		0	0	0	0	0	0
no	muslim	Single	50		3	12	visit hospital	#NULL!		no						60	advicerelation	stressful	expensive		no		0	0	0	0	0	0
	christian	Married	39		4	6	selfmedicate	2	no							#NULL!	not getting better	stressful	expensive		no		0	0	0	0	0	0
tertiary	christian	Divorced	55		2	8	visit hospital	1				neighbours				30	advice from friend				yes		0	0	0	0.5	0	1
	christian	Married	46		4	#NULL!	selfmedicate	1	yes			Television	removal of breast	yes	dead	#NULL!		mutllation	expensive		yes		1	1	1	0.5	0	2
	christian	Married	28		4	4	visit hospital	1	no			school	removal of breast			180	referred	stressful			yes		0	1	0	0.5	0	2
	christian	Married	58		4	10	pray first	1	yes							30	referred				no		0	0	0	0	0	0
tertiary	christian	Married	38	Right	2	6	visit doctor	1	no			Radio				20	advicerelation				yes		0	0	0	0.5	0	1
tertiary	christian	Married	29	Right	4	8	selfmedicate	3				healthtalk				10					yes		0	0	0	0.5	0	1
	christian	Married	44	Right	2	2	visit hospital	1	no			church	removal of breast			40	advicerelation	stressful	expensive	mutllation	yes	yes	1	1	0	0.5	0	2
Primary	christian	Single	36	Right	3	14	visit chemist	2	yes							#NULL!	referred	loss of breast	death from mastectomy		no		0	0	0	0	0	0
tertiary	muslim	Married	70	Left	5	5	visit chemist	1				Radio	operation			40	advicerelation				yes		0	1	0	0.5	0	2
no	muslim	Married	41	Left	4	10	Tellhusband	1	no	no	no					30	referred				no		0	0	0	0	0	0
Primary	muslim	Married	53	Right	5	5	visit chemist	#NULL!				healthtalk				30	referred	stressful			yes		0	0	0	0.5	0	1
tertiary	muslim	Single	37	Left	3	16	visit chemist	2		yes						#NULL!	advice from friend	expensive			no		0	0	0	0	0	0
tertiary	christian		52		4	4	visit chemist	#NULL!	yes			church	removal of lump			30	advice from friend				yes	yes	1	0	0	0.5	0	2
	christian	Married	37	Right	#NULL!	#NULL!	visit hospital	#NULL!				healthtalk		yes	alive and well	#NULL!					yes		0	0	1	0.5	1	2
	muslim		75	Right	3	5	selfmedicate	#NULL!								180	referred				no		0	0	0	0	0	0
	christian	Married	71	Right	2	8	selfmedicate	#NULL!								20	advice from friend	stressful	expensive				0	0	0	0	0	0
	christian	Married	75		5	8	selfmedicate	2				church				120	referred				yes		1	0	0	0.5	0	2
	christian	Married	54	Left	4	20	selfmedicate	2	no			Television				#NULL!	referred				yes		1	0	0	0.5	0	2
Primary	christian	Married	66		3	3	pray first	#NULL!								10	referred				no		0	0	0	0	0	0
	christian	Married	37		4	8	nurse	1								#NULL!					no		0	0	0	0	0	0
	christian	Married	65		5	8	visit hospital	1				hospital				#NULL!					yes		0	0	0	0.5	0	1
	christian	Married	37	Right	2	2		#NULL!								#NULL!	self decision				yes		0	0	0	0.5	0	1
	muslim	Married	60	Left	4	20		1				Radio				#NULL!	self decision				yes		0	0	0	0.5	0	1
no	muslim	Married	67		4	10	use herbs	#NULL!								#NULL!	referred				no		0	0	0	0	0	0
	christian	Married	38		3	20	visit pharmacist	3	yes			relations	removal of breast	yes	dead	#NULL!	self decision	stressful			yes	yes	0	1	1	0.5	0	2
	christian	Married	48	Left	3	5	nurse	2	no							#NULL!	advicerelation	expensive			no		0	0	0	0	0	0
	christian	Married	0	Left	2	6	visit hospital	#NULL!	yes							#NULL!	referred				no		0	0	0	0	0	0
	christian	Married	68	Left	4	6		#NULL!				Radio				#NULL!	advicerelation				yes		0	0	0	0.5	0	1
	christian		34		#NULL!	#NULL!	visit doctor	#NULL!								#NULL!	self decision				no		0	0	0	0	0	0
	muslim	Married	92		#NULL!	#NULL!		#NULL!								#NULL!	self decision				yes		0	0	0	0.5	0	1
	christian	Married	45	Right	#NULL!	#NULL!	visit doctor	#NULL!	no			relations				#NULL!	referred				yes		0	0	0	0.5	0	1
	christian	Married	33	Left	6	20	Tellhusband	#NULL!								#NULL!	advicerelation				no		0	0	0	0	0	0
	christian	Married	39	Right	4	12	visit doctor	#NULL!	no			facebook		yes	dead	#NULL!	self decision				yes		0	0	1	0.5	0	2
secondary	christian	Married	48	Left	3	10	selfmedicate	#NULL!	no			Television		yes	alive	60	referred	expensive			yes		0	0	1	0.5	0	2
	christian	Married	0	Left	2	2	visit hospital	0	yes			friends		yes	dead	30	advice from friend				yes		1	0	1	0.5	0	2
tertiary	christian	Married	35	Right	10	10	selfmedicate	#NULL!				school				#NULL!	referred				yes		0	0	0	0.5	0	1
tertiary	christian	Married	77	Right	2	4		#NULL!								45	self decision					no	1	0	0	0	0	2
tertiary	muslim	Married	34	Left	#NULL!	#NULL!		#NULL!								30	self decision						0	0	0	0	0	0
	muslim	Married	45	Right	5	12	use herbs	#NULL!			visited	Radio				10	referred				yes		0	0	0	0.5	0	1
	christian		68	Left	2	8	visit pharmacist	#NULL!	no							45	self decision				no		1	0	0	0	0	2
tertiary	christian	Married	54	Left	2	2	visit hospital	#NULL!				newspaper	removal of breast			60	referred	expensive	stressful		yes		0	1	0	0.5	0	2
	christian	Married	38	Right	#NULL!	#NULL!	selfmedicate	1				Radio				120	referred	stressful	expensive		yes		0	0	0	0.5	0	1
no	muslim		74	Right	1	1	visit doctor	#NULL!								30	referred				no		0	0	0	0	0	0
tertiary	christian	Married	41		2	12	visit chemist	#NULL!	yes			school		yes	alive and well	60	referred	mutllation	stressful		yes		0	0	1	0.5	1	2
no	christian		55	Left	2	8	use holy water	#NULL!								30	self decision				no		0	0	0	0	0	0
tertiary	christian	Married	34	Right	2	4		#NULL!				healthtalk			alive and well	15		expensive			yes		1	0	0	0.5	1	2
tertiary	christian	Married	0	Right	4	8	visit hospital	#NULL!				Radio				60	referred				yes		0	0	0	0.5	0	1
	christian	Married	45	Right	2	6	selfmedicate	0	no			Television				30					yes		0	0	0	0.5	0	1
tertiary	christian	Married	51		3	6	visit hospital	#NULL!	yes			healthtalk				60	referred	stressful	mutllation		yes		0	0	0	0.5	0	1
	muslim		53		2	5	selfmedicate	1								60	referred						0	0	0	0	0	0
no	muslim	Married	45	Right	6	8	selfmedicate	#NULL!				friends				30	referred	stressful	stressful		yes		0	0	0	0.5	0	1
	christian	Married	38	Right	2	4	visit pharmacist	#NULL!								#NULL!							0	0	0	0	0	0
Primary	christian		68	Left	2	2	visit pharmacist	#NULL!								20	not getting better						1	0	0	0	0	2
tertiary	christian	Married	34		2	8	tell relations	1	yes			church		yes	alive and well	20	referred				yes		1	0	1	0.5	1	2
no	christian		56	Left	1	6	visit chemist	#NULL!	no							#NULL!	referred	expensive			yes		0	0	0	0.5	0	1
	christian	Married	0	Right	2	5	selfmedicate	#NULL!	yes			Television				#NULL!		stressful	expensive		yes		1	0	0	0.5	0	2
	christian		62	Right	2	4	visit hospital	#NULL!	no			Radio				60					yes		0	0	0	0.5	0	1
Primary	christian	Married	56		2	2	selfmedicate	#NULL!								120	referred	expensive	stressful				1	0	0	0	0	2
tertiary	christian		45		4	4	selfmedicate	#NULL!				patient				20	advice from friend	expensive			yes		0	0	0	0.5	0	1
secondary	christian		50		2	2	selfmedicate	#NULL!	no			relations				#NULL!		expensive			yes		0	0	0	0.5	0	1
	christian	Married	67	Right	2	2		#NULL!								60	referred	stressful			no		0	0	0	0	0	0
	christian	Married	41	Left	3	5	selfmedicate	#NULL!				friends				10	referred				yes		0	0	0	0.5	0	1
	christian	Married	41	Left	5	5	selfmedicate	#NULL!				friends				10	referred				yes		0	0	0	0.5	0	1
no	muslim		80	Left	4	10	selfmedicate	#NULL!			no					60	referred	attitude of personnel			no		0	0	0	0	0	0
secondary	muslim	Married	50	Right	8	8	pray first	#NULL!		no		Television	operation			#NULL!	self decision				yes		0	1	0	0.5	0	2
secondary	muslim		53	Left	4	6	visit hospital	#NULL!								#NULL!	referred				yes		0	0	0	0.5	0	1
secondary	muslim		53	Left	4	6	visit hospital	#NULL!								#NULL!	referred				yes		0	0	0	0.5	0	1
no		Married	68	Left	2	10	visit hospital	#NULL!				Radio				10					yes		0	0	0	0.5	0	1
no		Married	68	Left	2	10	visit hospital	#NULL!				Radio				10					yes		0	0	0	0.5	0	1
no	muslim		85	Left	4	4	visit hospital	#NULL!					chemotherapy	yes	dead	#NULL!	referred				yes	yes	0	1	1	0.5	0	2
no	muslim		85	Left	4	4	visit hospital	#NULL!					chemotherapy	yes	dead	#NULL!	referred				yes	yes	0	1	1	0.5	0	2
tertiary	muslim	Married	43		1	8	selfmedicate	#NULL!		no						90	advice from friend				no		1	0	0	0	0	2
secondary	christian	Married	40	Left	2	6	selfmedicate	#NULL!		no						60	referred	expensive	mutllation		no		0	0	0	0	0	0
	christian	Married	38		3	10	selfmedicate	#NULL!	no							40	referred				no		0	0	0	0	0	0
	christian	Married	50	Right	1	6	selfmedicate	#NULL!	yes				removal of breast			60	referred				yes		0	1	0	0.5	0	2
	christian		46	Left	4	8	selfmedicate	3	no							#NULL!					no		0	0	0	0	0	0
tertiary	christian		58	Right	6	12		#NULL!				Radio	removal of breast			10	referred	loss of breast			yes		0	1	0	0.5	0	2
secondary	christian	Married	49	Left	2	10	selfmedicate	#NULL!								60	not getting better						0	0	0	0	0	0
secondary	christian	Married	49		2	10	selfmedicate	#NULL!								60	not getting better						0	0	0	0	0	0
secondary	muslim		41	Left	2	10	visit hospital	#NULL!				Flier				20					yes		1	0	0	0.5	0	2
	muslim	Married	32		2	20	selfmedicate	#NULL!				Flier				60		loss of breast			yes		0	0	0	0.5	0	1
no	muslim	Married	56		2	26	visit doctor	#NULL!				hospital		yes	alive	20	referred	attitude of personnel	loss of breast		yes		0	0	1	0.5	0	2
	muslim	Married	25		4	30	visit chemist	#NULL!			visited	Radio				#NULL!	referred	expensive			yes		0	0	0	0.5	0	1
no	muslim	Married	80		2	4	visit hospital	#NULL!								90	referred	expensive	loss of breast		no		0	0	0	0	0	0
	christian	Married	45		5	5	visit hospital	#NULL!				healthtalk				45	referred				yes		1	0	0	0.5	0	2
tertiary	muslim	Married	33		2	24	nurse	#NULL!				dont remember				#NULL!	referred	chemotherapy			yes	yes	1	0	0	0.5	0	2
secondary	muslim	Married	60		2	5	selfmedicate	#NULL!	no							60	not getting better				no		1	0	0	0	0	2
tertiary	christian	Married	40	Right	4	16	selfmedicate	#NULL!				relations				240	advice from friend	expensive			yes		1	0	0	0.5	0	2
Primary	muslim	Married	55	Left	6	12	use herbs	#NULL!	yes							50		expensive			no		0	0	0	0	0	0
tertiary	muslim	Married	47		2	2		#NULL!								30					no		1	0	0	0	0	2
Primary	muslim		78		2	#NULL!	use herbs	#NULL!				Radio				120	referred	expensive	distance to hospital		yes		0	0	0	0.5	0	1
no	christian	Married	72	Left	3	10	selfmedicate	#NULL!	yes							30	advice from friend				no		0	0	0	0	0	0
tertiary	christian	Married	45	Right	2	8	visit doctor	#NULL!	no							30	advice from friend				no		0	0	0	0	0	0
secondary	christian	Married	65	Right	7	24	visit doctor	#NULL!								#NULL!	referred	expensive			no		0	0	0	0	0	0
	christian	Married	58	Right	3	8		#NULL!				Radio				5	referred				yes		0	0	0	0.5	0	1
Primary	christian	Single	39		5	10	visit chemist	#NULL!								30					no		0	0	0	0	0	0
tertiary	christian	Married	52	Right	2	8	visit doctor	#NULL!				school	removal of breast			#NULL!	self decision	attitude of personnel			yes	yes	0	1	0	0.5	0	2
secondary	christian	Married	50	Left	5	10	visit doctor	#NULL!								60	not getting better				yes		0	0	0	0.5	0	1
tertiary	christian	Married	36	Right	4	12	visit hospital	#NULL!	yes							10	referred	mutllation			no		0	0	0	0	0	0
Primary	christian		40		6	25	pray first	#NULL!				church				30	not getting better				yes		0	0	0	0.5	0	1
	christian	Married	66		4	10	nurse	#NULL!				Radio				15	referred				yes		0	0	0	0.5	0	1
secondary	muslim	Married	34	Left	#NULL!	14		#NULL!				Radio				#NULL!					yes		0	0	0	0.5	0	1
tertiary	muslim	Married	38	Right	2	6	selfmedicate	#NULL!			no					10					yes		0	0	0	0.5	0	1
tertiary	muslim	Married	34		5	5		#NULL!				friends				20	self decision	loss of breast			yes		0	0	0	0.5	0	1
Primary	christian	Married	65		1	4	pray first	#NULL!	yes			Radio				#NULL!					yes	yes	0	0	0	0.5	0	1
secondary	muslim	Married	42	Right	3	10	selfmedicate	#NULL!				Television				60	referred				yes		0	0	0	0.5	0	1
	muslim	Married	60		10	18	use herbs	#NULL!			visited					#NULL!					no		0	0	0	0	0	0
		Married	0	Left	4	8	selfmedicate	#NULL!			no					60	not getting better						0	0	0	0	0	0
secondary	christian	Married	65	Left	8	30		#NULL!								30					yes		0	0	0	0.5	0	1
	christian	Married	64		4	10	selfmedicate	#NULL!				Radio				60	referred				yes		0	0	0	0.5	0	1
	christian	Married	60	Right	8	10		#NULL!				friends				50	not getting better				yes		0	0	0	0.5	0	1
secondary	christian	Married	44	Right	2	14	selfmedicate	#NULL!	yes			relations				30	not getting better	expensive			yes		0	0	0	0.5	0	1
	christian	Married	0		2	2		#NULL!								#NULL!	advicerelation				no		0	0	0	0	0	0
	christian	Married	40		4	10		#NULL!				Radio				#NULL!	not getting better				yes		0	0	0	0.5	0	1
	christian	Married	57		2	8	use herbs	#NULL!	no			Radio				15	not getting better				yes		0	0	0	0.5	0	2
tertiary	christian	Married	0		4	6	selfmedicate	#NULL!				Radio				15	self decision				yes		0	0	0	0.5	0	1
	christian	Married	34	Right	2	4		#NULL!	no			hospital				45	referred	attitude of personnel			yes		0	0	0	0.5	0	1
Primary	christian	Married	63		4	8		#NULL!				Radio				15	referred				yes		0	0	0	0.5	0	1
Primary	christian	Married	53		4	20		#NULL!	no			healthtalk				60	advicerelation				yes		0	0	0	0.5	0	1
	christian	Single	38		3	20		#NULL!	yes							#NULL!	advice from friend				no		0	0	0	0	0	0
tertiary	christian	Married	42	Right	6	8		#NULL!				Television				60	advicerelation				yes		0	0	0	0.5	0	1
tertiary	muslim	Married	51	Right	1	1		#NULL!				healthtalk				15	referred				yes		0	0	0	0.5	0	1
	christian	Married	56	Right	4	14	visit doctor	#NULL!				Radio				30	referred				yes		0	0	0	0.5	0	1
	christian	Married	42	Left	2	8	visit doctor	#NULL!	yes			Television				#NULL!	referred				yes		0	0	0	0.5	0	1
	muslim		48	Right	5	10		#NULL!								90	referred				no		0	0	0	0	0	0
secondary	muslim	Married	44	Right	3	9	selfmedicate	#NULL!								60	referred				no		0	0	0	0	0	0
tertiary	christian	Married	56	Left	2	2	selfmedicate	#NULL!								15	referred				no		0	0	0	0	0	0
tertiary	christian	Single	24		2	10	visit hospital	#NULL!				Radio				#NULL!					yes		0	0	0	0.5	0	1
tertiary	christian	Single	44	Left	4	12	visit chemist	#NULL!								60	referred				no		0	0	0	0	0	0
no	christian	Married	68		4	6	visit doctor	#NULL!	yes							30					no		0	0	0	0	0	0
tertiary	christian	Married	51		5	5		#NULL!	no			hospital				15	referred				yes		0	0	0	0.5	0	1
tertiary	christian		90	Left	2	12	visit hospital	#NULL!								30	referred						0	0	0	0	0	0
	muslim	Married	65	Right	2	8	visit doctor	#NULL!				Radio				#NULL!	referred				yes		0	0	0	0.5	0	1
	muslim	Married	47		1	10		#NULL!								#NULL!	not getting better				no		0	0	0	0	0	0
	muslim	Married	45		4	16	selfmedicate	#NULL!				healthtalk				40	advice from friend				yes		0	0	0	0.5	0	1
secondary	christian	Married	36	Right	2	10	selfmedicate	#NULL!	no							35	not getting better	loss of breast			no		0	0	0	0	0	2
Primary	muslim	Married	37	Left	2	4	selfmedicate	#NULL!								40	referred				no		0	0	0	0	0	0
no	christian	Married	70		3	7		#NULL!								60	advice from friend						0	0	0	0	0	0
	muslim	Single	35	Left	2	12	use herbs	#NULL!				hospital				60	referred	expensive			yes		0	0	0	0.5	0	1
	muslim	Married	42	Right	4	14	selfmedicate	#NULL!								10	referred				yes		0	0	0	0.5	0	1
tertiary	christian	Married	61	Left	4	4	selfmedicate	#NULL!				church				5					yes		0	0	0	0.5	0	1
	christian	Single	33	Right	4	10		#NULL!								#NULL!	referred				no		0	0	0	0	0	0
	christian	Married	72		4	4	visit hospital	#NULL!	yes							30	referred				no		0	0	0	0	0	0
tertiary	christian	Married	35	Left	4	10	selfmedicate	#NULL!	no							25	referred	expensive	chemo		no		0	0	0	0	0	0
tertiary	christian	Married	38		8	8	visit hospital	#NULL!	no			school	removal of breast			30	referred	chemotherapy			yes		0	1	0	0.5	0	2
secondary	christian		48		2	6		#NULL!	no							30	advice from friend	stressful	expensive		no		0	0	0	0	0	0
Primary	christian	Married	50		3	3	visit hospital	#NULL!	yes			Radio				60		stressful	expensive		yes		0	0	0	0.5	0	1
no	christian	Married	58		2	7	visit hospital	#NULL!	no			Radio				60	self decision				yes		0	0	0	0.5	0	1
			40	Right	2	4	selfmedicate	#NULL!	yes							#NULL!	advice from friend				yes		0	0	0	0.5	0	1
tertiary	christian		46	Left	1	12	visit hospital	#NULL!	no			Radio				60					yes		0	0	0	0.5	0	1
tertiary	christian		40		#NULL!	#NULL!		#NULL!	no							30	referred				yes		0	0	0	0.5	0	1
Primary	muslim	widow	41	Left	4	4	nurse	#NULL!			no	Radio				40					yes		0	0	0	0.5	0	1
tertiary	christian	widow	0	Right	2	2		#NULL!				healthtalk				15					yes		0	0	0	0.5	0	1
no	christian	Married	48	Right	4	4		#NULL!	no							20					no		0	0	0	0	0	0
	muslim	Married	40		6	12		#NULL!						yes	dead	30	not getting better	stressful			yes		0	0	1	0.5	0	2
	christian	widow	40		4	16		#NULL!								#NULL!	advice from friend				yes		1	0	0	0.5	0	2
	christian	Married	29	Right	4	8	selfmedicate	#NULL!	no							30	advice from friend	expensive			yes		1	0	0	0.5	0	2
Primary	christian	Married	47	Left	2	4	visit doctor	#NULL!						yes	dead	60	referred	expensive			yes		0	0	1	0.5	0	2
	christian	Married	50	Right	8	8	selfmedicate	#NULL!			no				dead	120	advicerelation	mutllation	expensive		yes	yes	0	0	0	0.5	0	1
no	christian	widow	95	Left	6	12	chemist	#NULL!	yes							20					no		0	0	0	0	0	0
	christian	Married	50	Right	2	8	selfmedicate	#NULL!	yes			Radio				5	advice from friend	mutllation			yes		0	0	0	0.5	0	1
	christian	Married	45	Left	8	18	visit chemist	#NULL!	no	no	no	healthtalk				120		mutllation			yes		0	0	0	0.5	0	1
	christian	widow	71	Left	2	8	selfmedicate	#NULL!						yes	dead	#NULL!	referred	expensive	bureaucracy		yes		0	0	1	0.5	0	2
secondary	christian	Married	30	Left	4	14	selfmedicate	#NULL!				Radio		yes	dead	5	referred	mutllation			yes		0	0	1	0.5	0	2
no	christian	widow	60	Left	6	8	use herbs	#NULL!								30	not getting better	mutllation			no		0	0	0	0	0	0
secondary	christian	Married	29	Left	2	6		#NULL!			visited					#NULL!					no		0	0	0	0	0	0
tertiary	christian	Single	39	Left	4	8	selfmedicate	#NULL!	yes		visited					30	advice from friend				no		0	0	0	0	0	0
no	christian		54	Right	5	10	use herbs	#NULL!				Radio				120	referred				yes		0	0	0	0.5	0	1
tertiary	christian	Married	31	Right	3	6		#NULL!	no			socialmedia				30	referred				yes		1	0	0	0.5	0	2
	christian	Married	35	Left	2	8	visit hospital	#NULL!	no							#NULL!	advicerelation				no		0	0	0	0	0	0
tertiary	christian	Married	26	Right	3	5		#NULL!				friends				5	not getting better				yes		0	0	0	0.5	0	1
	christian	widow	78	Right	2	6	selfmedicate	#NULL!				healthtalk		yes	dead	30	referred				yes	no	0	0	1	0.5	0	2
secondary	muslim	Married	41	Right	4	5	selfmedicate	#NULL!				hospital				20	advicerelation				yes		0	0	0	0.5	0	1
tertiary	christian	Married	34	Left	2	2	visit hospital	#NULL!								45	not getting better						1	0	0	0	0	2
no	christian	Married	71	Right	5	10	selfmedicate	#NULL!		yes		friends				7	advice from friend	expensive			yes		0	0	0	0.5	0	1
	christian	widow	80	Left	8	10	selfmedicate	#NULL!				Radio		yes	dead	90	advicerelation				yes		1	0	1	0.5	0	2
secondary	christian	Married	50	Right	2	8	selfmedicate	#NULL!								30	not getting better				no		0	0	0	0	0	0
secondary	christian	Married	43	Right	2	10		#NULL!			visited	Television		yes	dead	15	not getting better				yes		0	0	1	0.5	0	2
Primary	christian		48	Right	2	8	selfmedicate	#NULL!				friends				30	advice from friend				yes		0	0	0	0.5	0	1
	muslim	Married	53	Left	2	8	use herbs	#NULL!								15	referred				no		0	0	0	0	0	0
tertiary	muslim	Married	53		5	10	selfmedicate	1								15	referred	mutllation	expensive		no		1	0	0	0	0	2
tertiary	christian	Married	32		2	8	selfmedicate	#NULL!								#NULL!	advice from friend	expensive	mutllation		no		0	0	0	0	0	0
	muslim	Married	0		2	12	selfmedicate	#NULL!								15	referred	stressful	mutllation	expensive	yes		0	0	0	0.5	0	2
secondary		widow	67		3	3	visit hospital	2								15	referred	stressful			yes		0	0	0	0.5	0	1
tertiary	christian	Married	58	Right	2	4	visit hospital	#NULL!	no			church	removal of breast	yes	alive and well	#NULL!					yes	yes	0	1	1	0.5	1	2
tertiary	christian	Married	43	Left	2	2	visit hospital	1				Television				15					yes		0	0	0	0.5	0	1
no	christian	Married	66	Left	3	6	visit hospital	2	no			Radio				30	advice from friend				yes		1	0	0	0.5	0	2
tertiary	christian	Single	49		2	2	visit hospital	#NULL!				healthtalk				60					yes		1	0	0	0.5	0	2
	muslim	Married	44	Right	6	6	selfmedicate	1				hospital				5	not getting better				yes		0	0	0	0.5	0	1
	christian	widow	60	Right	8	8	visit hospital	1				Radio		yes	dead	60	referred				yes		1	0	1	0.5	0	2
tertiary	christian	Married	35	Right	2	6	visit hospital	1				healthtalk				15					yes		0	0	0	0.5	0	1
secondary	muslim	Married	56	Left	5	8	visit hospital	3	no			Television	removal of breast			10	referred	loss of breast			yes		1	1	0	0.5	0	2
tertiary	christian	Married	49	Right	4	4	visit doctor	1	yes			hospital				40	referred				yes		0	0	0	0.5	0	1
Primary	christian	Married	56		2	10	selfmedicate	1	no							10	not getting better	loss of breast			yes		1	0	0	0.5	0	2
tertiary	christian		40		9	9	visit doctor	1				school				#NULL!					yes		0	0	0	0.5	0	1
tertiary	christian	Single	52	Left	1	4	observe	#NULL!								60					yes		0	0	0	0.5	0	1
Primary	christian	Married	41	Right	4	10	visit chemist	#NULL!				relations				#NULL!	advice from friend				yes		0	0	0	0.5	0	1
tertiary	christian	Married	33	Right	4	6	nurse	#NULL!	no			healthtalk				#NULL!		surgery			yes		0	0	0	0.5	0	1
	muslim	Married	60	Left	4	8		1								#NULL!					yes		0	0	0	0.5	0	1
no	muslim	widow	70	Left	5	12	visit hospital	#NULL!								#NULL!					yes		0	0	0	0.5	0	1
no	christian	Married	60	Left	2	10	selfmedicate	#NULL!				friends				#NULL!		expensive			yes		1	0	0	0.5	0	2
Primary	christian	widow	65	Left	4	4	selfmedicate	2				healthtalk				90	advice from friend				yes		0	0	0	0.5	0	1
	muslim	Married	38	Right	2	8	selfmedicate	#NULL!								120	referred				no		0	0	0	0	0	0
secondary	muslim	Married	45	Right	6	6	selfmedicate	#NULL!								30	referred				yes		0	0	0	0.5	0	1
tertiary	christian	Married	57		2	2		1				Television				30	referred				yes		0	0	0	0.5	0	1
Primary	christian	widow	71		5	5	visit doctor	#NULL!								#NULL!	advicerelation	chemotherapy			yes		1	0	0	0.5	0	2
tertiary	christian	Married	41		2	10	visit chemist	3				newspaper				15	referred	loss of breast			yes		1	0	0	0.5	0	2
Primary	christian	Married	49	Right	2	8	selfmedicate	#NULL!								#NULL!		nofacility			no		0	0	0	0	0	0
tertiary	christian	widow	70		6	6	visit hospital	#NULL!	no			school				#NULL!		nofacility			yes		0	0	0	0.5	0	1
tertiary	christian	Married	41		2	8	visit hospital	1				newspaper				15		unfriendly			yes		1	0	0	0.5	0	2
tertiary	christian	Married	40	Right	1	5	visit doctor	2	no							#NULL!		expensive			no		0	0	0	0	0	0
Primary	muslim	Married	40	Right	5	8	visit hospital	1								#NULL!					no		0	0	0	0	0	0
secondary	muslim	Married	54	Left	4	6	selfmedicate	#NULL!				friends				240		expensive	mutllation		yes		1	0	0	0.5	0	2
Primary	christian	Separated	51	Left	4	10		#NULL!	yes	yes		Radio				#NULL!		expensive			yes		0	0	0	0.5	0	1
no	christian	widow	83	Right	4	6		2	no							#NULL!					no		0	0	0	0	0	0
tertiary	christian	Married	49	Right	4	20	use herbs	1	no		no					#NULL!		expensive			no		0	0	0	0	0	0
Primary	christian	Separated	46	Left	4	24	pray first	1	yes							#NULL!					no		0	0	0	0	0	0
tertiary	christian	Single	48	Left	5	10	visit hospital	#NULL!				school				45					yes		1	0	0	0.5	0	2
tertiary	christian	Married	31	Left	5	18	visit hospital	1								#NULL!					no		1	0	0	0	0	2
tertiary	christian	widow	67	Right	2	5	CHEW	#NULL!								#NULL!					yes		1	0	0	0.5	0	2
tertiary	christian	Married	41	Left	6	8	visit hospital	1				Radio				#NULL!		expensive			yes		1	0	0	0.5	0	2
tertiary	christian	Married	71	Right	6	6	visit chemist	#NULL!				Radio				30					yes		0	0	0	0.5	0	1
Primary	christian	Married	55	Left	3	4	selfmedicate	1	no							#NULL!					yes		1	0	0	0.5	0	2
Primary	christian	widow	52	Left	4	6		1								#NULL!					no		0	0	0	0	0	0
tertiary	christian	Single	33		5	5	selfmedicate	1				socialmedia				15					yes		0	0	0	0.5	0	1
	muslim	widow	49	Left	2	2	visit chemist	2								#NULL!					yes		0	0	0	0.5	0	1
	christian	Married	43	Right	2	4	selfmedicate	#NULL!				Radio	removal of breast			#NULL!		expensive			yes		0	1	0	0.5	0	2
secondary	christian	Married	37	Right	2	4	visit pharmacist	#NULL!								#NULL!		stressful			no		0	0	0	0	0	0
secondary	muslim	Married	58	Right	2	2	nurse	#NULL!	no			hospital				#NULL!		stressful			yes		0	0	0	0.5	0	1
	muslim	Married	49	Right	2	2	visit doctor	#NULL!	no			healthtalk	removal of breast			90					yes	yes	0	1	0	0.5	0	2
secondary	christian	Married	48	Right	2	6	selfmedicate	#NULL!								#NULL!							0	0	0	0	0	0
tertiary	muslim	Married	34	Left	1	10		1				friends				20		expensive	stressful	mutllation	yes		0	0	0	0.5	0	1
	christian	Married	58	Right	3	10		#NULL!				Radio				#NULL!					yes		0	0	0	0.5	0	1
tertiary	christian	Divorced	56	Left	2	5	selfmedicate	#NULL!				friends	removal of breast			45		stressful	expensive		yes		1	1	0	0.5	0	2
tertiary	christian	Divorced	50		8	8		#NULL!			visited	relations		yes		#NULL!					yes		1	0	1	0.5	0	2
Primary	christian	widow	62	Right	2	15	selfmedicate	#NULL!					removal of breast			30		expensive			yes	yes	0	1	0	0.5	0	2
Primary	muslim	Married	40	Left	3	10	selfmedicate	#NULL!			visited					30		mutllation			yes		0	0	0	0.5	0	1
tertiary	christian	Married	58	Right	4	6	visit hospital	3	no			friends	removal of breast	yes	dead	25					yes		0	1	1	0.5	0	2
	christian	widow	42	Left	5	5	selfmedicate	#NULL!								30		stressful	expensive		no		0	0	0	0	0	2
	christian	Married	35	Right	2	10	nurse	2								30					yes	yes	1	0	0	0.5	0	2
Primary	muslim	Married	53	Right	8	8	selfmedicate	1				friends				30		expensive			yes		1	0	0	0.5	0	2
tertiary	christian	Married	55		3	20	visit chemist	1	yes							45					no		0	0	0	0	0	0
	christian		43	Right	3	3	visit chemist	#NULL!								15					no		0	0	0	0	0	0
tertiary	christian	Married	54	Right	3	5	visit hospital	1				Radio				60					yes		1	0	0	0.5	0	2
tertiary	christian	Married	47	Right	1	1	visit hospital	#NULL!				Radio				30		expensive	mutllation		yes		1	0	0	0.5	0	2
	christian	Married	57	Left	4	4	visit hospital	#NULL!								30					yes		0	0	0	0.5	0	1
tertiary	christian	Married	31	Right	4	10	visit hospital	#NULL!	no							240		stressful					0	0	0	0	0	0
Primary	christian	Married	47	Right	3	8	use herbs	#NULL!								30		expensive			yes		1	0	0	0.5	0	2
	christian	Married	43	Left	3	3	visit hospital	#NULL!				Radio				#NULL!		mutllation			yes		0	0	0	0.5	0	1
secondary	christian	Married	62	Right	4	4	visit chemist	#NULL!	no							30		mutllation			yes		0	0	0	0.5	0	1
secondary	christian	Married	63	Right	2	4	visit chemist	1	yes							300		expensive	mutllation		yes		0	0	0	0.5	0	1
	christian	Married	47	Right	4	24	use herbs	#NULL!	yes	no	visited					120					yes		1	0	0	0.5	0	2
tertiary	muslim	Married	47	Right	4	4	visit doctor	#NULL!				Radio				30					yes		1	0	0	0.5	0	2
Primary	christian		46		3	#NULL!	selfmedicate	#NULL!	yes							15					no		0	0	0	0	0	0
tertiary	christian	Married	43	Left	3	10	selfmedicate	#NULL!	no							120	referred	mutllation			yes		0	0	0	0.5	0	1
secondary	christian		40	Left	2	6	visit chemist	2								60					yes		1	0	0	0.5	0	2
secondary	christian	widow	87	Left	4	12	visit chemist	#NULL!								15		mutllation			yes		0	0	0	0.5	0	1
secondary	christian	Married	45	Left	4	7	visit doctor	#NULL!								#NULL!	advicerelation				no		0	0	0	0	0	0
tertiary	christian	Married	36	Right	10	10	visit hospital	1	no							30					yes		0	0	0	0.5	0	1
tertiary	christian	Married	47	Left	4	4	visit hospital	1				Television				15		mutllation			yes		0	0	0	0.5	0	1
tertiary	christian	Married	43	Left	6	15	nurse	2			no					#NULL!		mutllation			yes		0	0	0	0.5	0	1
secondary	christian	Married	42		1	6		#NULL!								#NULL!					no		0	0	0	0	0	0
Primary	christian	widow	60	Left	4	10		2								15		expensive			no		0	0	0	0	0	0
tertiary	christian	Married	42	Left	5	15	nurse	2								30					no		0	0	0	0	0	0
tertiary	christian	Single	36	Left	7	15		1				healthtalk				#NULL!					yes		0	0	0	0.5	0	1
secondary	christian	Separated	50	Left	3	14	visit hospital	1								#NULL!					no		1	0	0	0	0	2
tertiary	christian		43	Left	4	4	selfmedicate	1	no			Radio				15		expensive	mutllation		yes		0	0	0	0.5	0	1
Primary	christian	Married	43	Left	4	16	selfmedicate	#NULL!								#NULL!		expensive			no		0	0	0	0	0	0
secondary	christian	Married	31	Left	2	6	visit doctor	1				Radio				10		expensive			yes		1	0	0	0.5	0	2
tertiary	christian	Married	58	Right	3	15	selfmedicate	1								#NULL!		stressful			no		0	0	0	0	0	0
Primary	christian	Married	38	Right	3	3	visit chemist	#NULL!								30		mutllation			no		0	0	0	0	0	0
	christian	Married	60		4	8	visit hospital	#NULL!	no							#NULL!					no		0	0	0	0	0	0
	christian	Married	51	Right	3	3	selfmedicate	0	no							60					no		0	0	0	0	0	0
	muslim	Married	#NULL!		2	6	visit chemist	1				Radio				45					yes		0	0	0	0.5	0	2
tertiary	christian	Married	67	Left	2	2	visit hospital	0	no			Radio				30					yes		0	0	0	0.5	0	1
secondary	christian	Married	34	Left	1	12	selfmedicate	#NULL!	no							60					no		0	0	0	0	0	0
secondary	christian	Married	32		3	5	visit chemist	#NULL!								15					no		0	0	0	0	0	0
tertiary	christian	Married	38	Right	1	6	selfmedicate	1				Radio				#NULL!					yes		0	0	0	0.5	0	1
secondary	christian	Single	40	Right	1	6	selfmedicate	1								45					yes		0	0	0	0.5	0	1
no	christian	widow	75	Right	4	10	visit chemist	2								20					yes		0	0	0	0.5	0	1
Primary	christian	Separated	45	Right	2	6	visit chemist	0	yes							#NULL!					no		0	0	0	0	0	0
tertiary	christian	Married	44	Right	4	4	visit chemist	1								30					yes		0	0	0	0.5	0	1
no	muslim	widow	74	Right	4	4	visit hospital	2				Radio				2		stressful			yes		1	0	0	0.5	0	2
no	muslim	Married	75	Left	4	12		1								60		expensive			yes		0	0	0	0.5	0	1
tertiary	christian	Married	33	Right	4	14	visit hospital	#NULL!				Television				#NULL!		stressful			yes		0	0	0	0.5	0	1
tertiary	muslim	widow	69	Left	6	6	visit hospital	1				Radio				60					yes		0	0	0	0.5	0	1
	muslim	widow	70		2	10	selfmedicate	2								15					no		0	0	0	0	0	0
tertiary	christian	Married	60	Left	6	12	selfmedicate	#NULL!				church				15					yes		0	0	0	0.5	0	1
tertiary	christian	Married	59		#NULL!	6	selfmedicate	#NULL!	no			healthtalk				#NULL!					yes		0	0	0	0.5	0	1
tertiary	christian	Married	55	Right	6	6	visit hospital	1				Television				25					yes		0	0	0	0.5	0	1
secondary	christian	Married	39	Right	4	4	selfmedicate	1				healthtalk				15		mutllation	expensive		yes		0	0	0	0.5	0	1
	christian	widow	70	Left	14	14	selfmedicate	#NULL!								60					no		0	0	0	0	0	0
no	christian	widow	62		#NULL!	16	visit chemist	1								110					not sure		0	0	0	0	0	0
	christian	Married	40		2	2	visit hospital	1				Radio				#NULL!		expensive	mutllation		yes		1	0	0	0.5	0	2
tertiary	christian	Married	30		3	3	selfmedicate	1				socialmedia				30		expensive			yes		1	0	0	0.5	0	2
Primary	christian	widow	74		1	3		1								#NULL!					yes		0	0	0	0.5	0	1
no	muslim	widow	90		8	8	use herbs	1								#NULL!		expensive			no		0	0	0	0	0	0
			#NULL!		#NULL!	#NULL!		#NULL!								#NULL!							#NULL!	#NULL!	#NULL!	#NULL!	#NULL!	#NULL!
no	muslim	Married	50		4	8		#NULL!								#NULL!					yes		0	0	0	0.5	0	1
no	muslim		66		2	2		1								30					yes		0	0	0	0.5	0	1
	christian		44	Right	#NULL!	6	selfmedicate	1								#NULL!	45				not sure		1	0	0	0	0	2
secondary	christian		50		7	14	selfmedicate	2								45					yes		0	0	0	0.5	0	1
	muslim	Married	39	Left	4	6	selfmedicate	1				Radio				40		expensive	stressful		yes		1	0	0	0.5	0	2
tertiary	christian		54	Left	#NULL!	#NULL!	selfmedicate	1				friends				60					yes		0	0	0	0.5	0	1
tertiary	christian	Married	34		4	10	selfmedicate	1				church				10		expensive		mutllation	yes		0	0	0	0.5	0	1
	christian	widow	80	Left	3	3	selfmedicate	1				healthtalk				5					yes		0	0	0	0.5	0	1
tertiary	christian	Married	43	Left	4	4	selfmedicate	1								5					2		0	0	0	0	0	0
	christian	Married	38		2	14	visit chemist	2								#NULL!		expensive			no		0	0	0	0	0	0
	christian		70	Right	12	12	selfmedicate	1								#NULL!					yes		0	0	0	0.5	0	1
Primary	christian	Married	68	Left	2	14	selfmedicate	1								#NULL!		expensive			yes		0	0	0	0.5	0	1
secondary	muslim	Single	40	Right	2	8	selfmedicate	0			visited					#NULL!							0	0	0	0	0	0
tertiary	christian	Married	40	Left	1	8	selfmedicate	1			visited					#NULL!					no		0	0	0	0	0	0
	muslim	widow	70	Left	2	5	visit chemist	3				hospital				#NULL!		expensive			yes		0	0	0	0.5	0	1
	christian		54	Left	2	4	selfmedicate	#NULL!				healthtalk				#NULL!					yes		0	0	0	0.5	0	1
secondary	muslim		0		2	8	nurse	2								#NULL!					yes		0	0	0	0.5	0	1
tertiary	christian		47		2	3	selfmedicate	#NULL!								#NULL!					yes		0	0	0	0.5	0	1
	christian	Married	0		2	8	selfmedicate	3								#NULL!					no		0	0	0	0	0	0
	muslim	Married	44	Right	1	8	selfmedicate	1				Radio				#NULL!		mutllation	expensive	stressful	yes		0	0	0	0.5	0	1
tertiary	christian	Married	48	Left	2	2	selfmedicate	1				socialmedia				#NULL!		stressful	expensive		yes		1	0	0	0.5	0	2
	christian	Married	30	Left	2	6	selfmedicate	#NULL!								#NULL!					yes		0	0	0	0.5	0	1
Primary	christian		58	Left	2	6	selfmedicate	#NULL!	yes							#NULL!					no		0	0	0	0	0	0
secondary	muslim	Married	40	Right	6	6	visit hospital	1				Radio				14		stressful			yes		0	0	0	0.5	0	1
tertiary	christian	Married	#NULL!	Right	4	10	selfmedicate	#NULL!	no							#NULL!					yes		0	0	0	0.5	0	1
tertiary	christian	Married	53	Left	1	2	selfmedicate	1	no			relations				15		delay			yes		1	0	0	0.5	0	2
	muslim		40	Right	3	8	use herbs	1			visited					#NULL!		stressful			no		0	0	0	0	0	0
tertiary	christian	Married	39	Left	4	20	selfmedicate	1								15							0	0	0	0	0	0
	christian	widow	51	Right	8	14	selfmedicate	0								#NULL!		expensive			yes		1	0	0	0.5	0	2
Primary	muslim	Married	46		2	6	use herbs	1								#NULL!		stressful	expensive	mutllation	yes		1	0	0	0.5	0	2
	christian	Married	54	Left	3	8	use herbs	#NULL!								#NULL!		attitude of personnel					0	0	0	0	0	0
	muslim	Married	51		3	6	visit hospital	0								#NULL!		attitude of personnel			yes		0	0	0	0.5	0	1
tertiary	christian		58	Right	4	26	visit hospital	1				school				15		stressful			yes		0	0	0	0.5	0	1
secondary	christian		52	Left	4	20	visit doctor	1				healthtalk				#NULL!		expensive			yes		0	0	0	0.5	0	1
Primary	christian	Married	55		2	8	selfmedicate	1								10					yes		0	0	0	0.5	0	1
Primary	christian		42	Right	6	6	selfmedicate	2	no		no					#NULL!		expensive					1	0	0	0	0	2
		Married	0	Left	2	4	nurse	1								#NULL!					yes		0	0	0	0.5	0	1
no	muslim	Married	65	Right	4	8	observe	#NULL!								#NULL!					yes		0	0	0	0.5	0	1
			#NULL!		#NULL!	#NULL!		#NULL!								#NULL!							#NULL!	#NULL!	#NULL!	#NULL!	#NULL!	#NULL!
			#NULL!		#NULL!	#NULL!		#NULL!								#NULL!							#NULL!	#NULL!	#NULL!	#NULL!	#NULL!	#NULL!
			#NULL!		#NULL!	#NULL!		#NULL!								#NULL!							#NULL!	#NULL!	#NULL!	#NULL!	#NULL!	#NULL!
			#NULL!		#NULL!	#NULL!		#NULL!								#NULL!							#NULL!	#NULL!	#NULL!	#NULL!	#NULL!	#NULL!
			#NULL!		#NULL!	#NULL!		#NULL!								#NULL!							#NULL!	#NULL!	#NULL!	#NULL!	#NULL!	#NULL!
			#NULL!		#NULL!	#NULL!		#NULL!								#NULL!							#NULL!	#NULL!	#NULL!	#NULL!	#NULL!	#NULL!
			#NULL!		#NULL!	#NULL!		#NULL!								#NULL!							#NULL!	#NULL!	#NULL!	#NULL!	#NULL!	#NULL!
			#NULL!		#NULL!	#NULL!		#NULL!								#NULL!							#NULL!	#NULL!	#NULL!	#NULL!	#NULL!	#NULL!
